# Supplementary material for: ENTPD1/CD39 as a predictive marker of treatment response to gemogenovatucel-T as maintenance therapy in newly diagnosed ovarian cancer
Source: Commun Med (Lond). 2022 Aug 29;2:106. doi: 10.1038/s43856-022-00163-y (PMC9424215; doi:10.1038/s43856-022-00163-y)
Supplement: Supplementary file 1 — Supplementary Data 1 [file 43856_2022_163_MOESM1_ESM.xlsx]

## Sheet: Figure 3
Treatment.Group	OS	Event	CD79B	CCL13	ENTPD1	MRC1
Placebo	15.3101	0	>= Median	< Median	>= Median	>= Median
Placebo	45.306	0	< Median	>= Median	< Median	>= Median
Placebo	21.6509	1	>= Median	>= Median	< Median	< Median
Vigil	28.6817	1	>= Median	>= Median	>= Median	< Median
Vigil	2.06982	0	< Median	>= Median	< Median	>= Median
Placebo	35.4168	0	< Median	>= Median	>= Median	>= Median
Placebo	6.6694	1	>= Median	>= Median	>= Median	>= Median
Vigil	23.1622	0	>= Median	>= Median	< Median	< Median
Vigil	29.7988	1	< Median	< Median	< Median	< Median
Vigil	35.5811	1	>= Median	< Median	>= Median	< Median
Vigil	13.9959	1	< Median	< Median	< Median	< Median
Placebo	31.9014	1	>= Median	>= Median	>= Median	>= Median
Vigil	47.4086	0	< Median	>= Median	< Median	< Median
Vigil	43.6632	0	>= Median	>= Median	>= Median	>= Median
Vigil	41.462	0	>= Median	>= Median	>= Median	>= Median
Placebo	39.7864	0	>= Median	>= Median	>= Median	>= Median
Vigil	25.3963	1	< Median	< Median	< Median	< Median
Vigil	39.1622	0	>= Median	< Median	>= Median	< Median
Placebo	3.12115	1	>= Median	< Median	>= Median	>= Median
Vigil	36.501	0	>= Median	< Median	>= Median	>= Median
Vigil	31.6386	0	>= Median	< Median	>= Median	>= Median
Placebo	17.4127	1	< Median	>= Median	< Median	>= Median
Placebo	26.9733	1	< Median	< Median	>= Median	< Median
Vigil	19.384	1	< Median	< Median	< Median	< Median
Placebo	39.6879	0	< Median	< Median	< Median	< Median
Placebo	35.2854	0	< Median	< Median	< Median	< Median
Placebo	19.8439	0	< Median	< Median	< Median	< Median
Vigil	6.93224	0	< Median	< Median	< Median	< Median
Placebo	26.2505	0	>= Median	< Median	>= Median	< Median
Placebo	19.8439	0	>= Median	< Median	>= Median	>= Median
Placebo	27.0062	1	< Median	< Median	< Median	< Median
Placebo	17.1499	1	< Median	< Median	< Median	< Median
Vigil	44.2218	0	>= Median	>= Median	>= Median	>= Median
Placebo	46.7515	0	< Median	< Median	>= Median	>= Median
Placebo	3.90965	1	< Median	< Median	< Median	< Median
Placebo	31.1786	1	>= Median	>= Median	>= Median	>= Median
Vigil	17.1499	1	< Median	< Median	< Median	< Median
Vigil	34.6283	0	>= Median	>= Median	>= Median	>= Median
Vigil	27.4004	1	>= Median	< Median	< Median	< Median
Placebo	29.7659	0	>= Median	>= Median	>= Median	>= Median
Vigil	29.5359	0	< Median	>= Median	>= Median	>= Median
Placebo	26.8747	1	< Median	>= Median	>= Median	>= Median
Vigil	34.3326	0	< Median	< Median	< Median	< Median
Vigil	42.5791	0	>= Median	>= Median	>= Median	>= Median
Placebo	11.1704	1	>= Median	< Median	>= Median	>= Median
Vigil	7.72074	0	< Median	< Median	< Median	< Median
Placebo	41.3963	1	>= Median	>= Median	>= Median	>= Median
Vigil	34.0698	0	>= Median	>= Median	>= Median	>= Median
Placebo	9.49487	0	>= Median	< Median	< Median	< Median
Placebo	35.4168	0	< Median	< Median	< Median	< Median
Vigil	27.5318	1	< Median	< Median	< Median	< Median
Vigil	12.7474	0	>= Median	< Median	< Median	>= Median
Placebo	15.0801	0	< Median	< Median	< Median	< Median
Vigil	10.0205	0	>= Median	>= Median	< Median	>= Median
Vigil	18.8912	0	>= Median	>= Median	>= Median	>= Median
Vigil	13.5031	0	< Median	< Median	< Median	< Median
Placebo	34.4969	0	< Median	>= Median	< Median	< Median
Vigil	10.6776	0	>= Median	< Median	>= Median	< Median
Placebo	11.1704	0	>= Median	>= Median	>= Median	>= Median
Vigil	9.29774	0	< Median	>= Median	>= Median	< Median
Placebo	8.04928	0	< Median	< Median	< Median	< Median
Vigil	18.6283	0	>= Median	>= Median	>= Median	>= Median
Placebo	45.7988	0	>= Median	>= Median	< Median	< Median
Vigil	23.0637	0	>= Median	>= Median	>= Median	< Median
Placebo	41.7248	0	>= Median	>= Median	< Median	>= Median
Vigil	40.0493	0	>= Median	>= Median	>= Median	>= Median
Placebo	16	1	>= Median	>= Median	>= Median	>= Median
Vigil	45.1088	0	< Median	>= Median	>= Median	>= Median
Placebo	43.3676	0	< Median	>= Median	>= Median	>= Median
Vigil	37.9795	0	< Median	>= Median	< Median	>= Median
Vigil	25.1992	1	>= Median	< Median	< Median	< Median
Placebo	15.6057	1	< Median	< Median	< Median	< Median
Vigil	38.1437	0	>= Median	>= Median	< Median	>= Median
Vigil	24.9692	1	< Median	>= Median	>= Median	>= Median
Vigil	31.9014	0	< Median	>= Median	>= Median	>= Median
Vigil	6.07803	0	>= Median	< Median	< Median	< Median
Vigil	13.8645	0	< Median	>= Median	>= Median	>= Median
Placebo	18.0041	0	>= Median	< Median	< Median	< Median
Vigil	36.7639	0	>= Median	< Median	< Median	< Median
Placebo	11.2361	1	< Median	>= Median	>= Median	>= Median
Placebo	27.9261	0	< Median	>= Median	< Median	>= Median
Vigil	21.8152	1	< Median	< Median	< Median	< Median
Vigil	12.7474	0	>= Median	< Median	< Median	< Median
Placebo	30.5216	0	< Median	< Median	>= Median	>= Median
Placebo	27.9589	0	< Median	< Median	< Median	< Median
Placebo	29.0103	0	>= Median	< Median	>= Median	>= Median
Vigil	15.3758	1	< Median	< Median	< Median	< Median
Vigil	15.5072	0	>= Median	>= Median	>= Median	< Median
Placebo	48.7228	1	>= Median	>= Median	>= Median	>= Median
Placebo	44.9446	0	< Median	>= Median	>= Median	>= Median
Placebo	32.23	0	< Median	>= Median	< Median	< Median

## Sheet: Figure 4
Treatment.Group	RFS	Event	CD79B	CCL13	ENTPD1	MRC1
Placebo	6.96509	0	>= Median	< Median	>= Median	>= Median
Placebo	8.34497	1	< Median	>= Median	< Median	>= Median
Placebo	8.9692	1	>= Median	>= Median	< Median	< Median
Vigil	10.6448	1	>= Median	>= Median	>= Median	< Median
Vigil	0.0657084	0	< Median	>= Median	< Median	>= Median
Placebo	10.3819	0	< Median	>= Median	>= Median	>= Median
Placebo	3.54825	1	>= Median	>= Median	>= Median	>= Median
Vigil	23.0965	0	>= Median	>= Median	< Median	< Median
Vigil	4.59959	1	< Median	< Median	< Median	< Median
Vigil	13.6674	1	>= Median	< Median	>= Median	< Median
Vigil	6.50513	1	< Median	< Median	< Median	< Median
Placebo	31.9014	1	>= Median	>= Median	>= Median	>= Median
Vigil	7.42505	1	< Median	>= Median	< Median	< Median
Vigil	40.1807	0	>= Median	>= Median	>= Median	>= Median
Vigil	7.42505	0	>= Median	>= Median	>= Median	>= Median
Placebo	7.85216	1	>= Median	>= Median	>= Median	>= Median
Vigil	7.49076	1	< Median	< Median	< Median	< Median
Vigil	13.3717	0	>= Median	< Median	>= Median	< Median
Placebo	1.47844	1	>= Median	< Median	>= Median	>= Median
Vigil	4.79671	1	>= Median	< Median	>= Median	>= Median
Vigil	31.5729	0	>= Median	< Median	>= Median	>= Median
Placebo	4.73101	1	< Median	>= Median	< Median	>= Median
Placebo	5.58522	1	< Median	< Median	>= Median	< Median
Vigil	5.91376	1	< Median	< Median	< Median	< Median
Placebo	39.3593	0	< Median	< Median	< Median	< Median
Placebo	35.2854	0	< Median	< Median	< Median	< Median
Placebo	19.614	1	< Median	< Median	< Median	< Median
Vigil	5.71663	1	< Median	< Median	< Median	< Median
Placebo	8.67351	0	>= Median	< Median	>= Median	< Median
Placebo	19.8439	1	>= Median	< Median	>= Median	>= Median
Placebo	5.55236	1	< Median	< Median	< Median	< Median
Placebo	5.55236	1	< Median	< Median	< Median	< Median
Vigil	43.8604	0	>= Median	>= Median	>= Median	>= Median
Placebo	14.7515	1	< Median	< Median	>= Median	>= Median
Placebo	2.33265	1	< Median	< Median	< Median	< Median
Placebo	5.78234	1	>= Median	>= Median	>= Median	>= Median
Vigil	2.10267	1	< Median	< Median	< Median	< Median
Vigil	31.4743	0	>= Median	>= Median	>= Median	>= Median
Vigil	4.73101	1	>= Median	< Median	< Median	< Median
Placebo	3.25257	0	>= Median	>= Median	>= Median	>= Median
Vigil	29.2731	0	< Median	>= Median	>= Median	>= Median
Placebo	2.98973	1	< Median	>= Median	>= Median	>= Median
Vigil	32.9199	0	< Median	< Median	< Median	< Median
Vigil	18.694	0	>= Median	>= Median	>= Median	>= Median
Placebo	2.82546	1	>= Median	< Median	>= Median	>= Median
Vigil	5.65092	1	< Median	< Median	< Median	< Median
Placebo	11.269	1	>= Median	>= Median	>= Median	>= Median
Vigil	21.1253	1	>= Median	>= Median	>= Median	>= Median
Placebo	2.79261	1	>= Median	< Median	< Median	< Median
Placebo	35.4168	0	< Median	< Median	< Median	< Median
Vigil	2.79261	1	< Median	< Median	< Median	< Median
Vigil	4.79671	1	>= Median	< Median	< Median	>= Median
Placebo	14.9158	1	< Median	< Median	< Median	< Median
Vigil	9.85626	0	>= Median	>= Median	< Median	>= Median
Vigil	11.4661	1	>= Median	>= Median	>= Median	>= Median
Vigil	5.68378	1	< Median	< Median	< Median	< Median
Placebo	34.037	1	< Median	>= Median	< Median	< Median
Vigil	10.5791	0	>= Median	< Median	>= Median	< Median
Placebo	5.58522	1	>= Median	>= Median	>= Median	>= Median
Vigil	5.78234	0	< Median	>= Median	>= Median	< Median
Placebo	7.95072	1	< Median	< Median	< Median	< Median
Vigil	18.5955	0	>= Median	>= Median	>= Median	>= Median
Placebo	31.3429	1	>= Median	>= Median	< Median	< Median
Vigil	1.90554	1	>= Median	>= Median	>= Median	< Median
Placebo	41.692	0	>= Median	>= Median	< Median	>= Median
Vigil	10.4805	0	>= Median	>= Median	>= Median	>= Median
Placebo	5.8152	1	>= Median	>= Median	>= Median	>= Median
Vigil	19.1869	0	< Median	>= Median	>= Median	>= Median
Placebo	8.37782	1	< Median	>= Median	>= Median	>= Median
Vigil	5.78234	1	< Median	>= Median	< Median	>= Median
Vigil	5.61807	1	>= Median	< Median	< Median	< Median
Placebo	5.71663	1	< Median	< Median	< Median	< Median
Vigil	37.6838	0	>= Median	>= Median	< Median	>= Median
Vigil	1.97125	0	< Median	>= Median	>= Median	>= Median
Vigil	18.694	1	< Median	>= Median	>= Median	>= Median
Vigil	3.02259	1	>= Median	< Median	< Median	< Median
Vigil	3.02259	0	< Median	>= Median	>= Median	>= Median
Placebo	15.4743	1	>= Median	< Median	< Median	< Median
Vigil	19.3511	1	>= Median	< Median	< Median	< Median
Placebo	8.04928	1	< Median	>= Median	>= Median	>= Median
Placebo	30.7187	0	< Median	>= Median	< Median	>= Median
Vigil	10.4805	1	< Median	< Median	< Median	< Median
Vigil	12.7474	1	>= Median	< Median	< Median	< Median
Placebo	5.02669	0	< Median	< Median	>= Median	>= Median
Placebo	10.2177	1	< Median	< Median	< Median	< Median
Placebo	8.08214	1	>= Median	< Median	>= Median	>= Median
Vigil	10.4805	1	< Median	< Median	< Median	< Median
Vigil	5.55236	0	>= Median	>= Median	>= Median	< Median
Placebo	2.69405	1	>= Median	>= Median	>= Median	>= Median
Placebo	11.7947	1	< Median	>= Median	>= Median	>= Median
Placebo	32.23	0	< Median	>= Median	< Median	< Median

## Sheet: Figure 5A
Treatment.Group	OS	Event
Vigil	28.6817	1
Placebo	6.6694	1
Vigil	43.6632	0
Vigil	36.501	0
Placebo	26.9733	1
Vigil	29.5359	0
Placebo	26.8747	1
Placebo	11.1704	1
Placebo	41.3963	1
Vigil	34.0698	0
Vigil	10.6776	0
Placebo	11.1704	0
Vigil	9.29774	0
Vigil	23.0637	0
Vigil	40.0493	0
Placebo	16	1
Vigil	45.1088	0
Placebo	43.3676	0
Vigil	24.9692	1
Placebo	30.5216	0

## Sheet: Figure 5B
Treatment.Group	RFS	Event
Vigil	10.6448	1
Placebo	3.54825	1
Vigil	40.1807	0
Vigil	4.79671	1
Placebo	5.58522	1
Vigil	29.2731	0
Placebo	2.98973	1
Placebo	2.82546	1
Placebo	11.269	1
Vigil	21.1253	1
Vigil	10.5791	0
Placebo	5.58522	1
Vigil	5.78234	0
Vigil	1.90554	1
Vigil	10.4805	0
Placebo	5.8152	1
Vigil	19.1869	0
Placebo	8.37782	1
Vigil	1.97125	0
Placebo	5.02669	0

## Sheet: Figure 5C
Treatment.Group	OS	Event
Vigil	28.6817	1
Placebo	6.6694	1
Vigil	43.6632	0
Placebo	26.9733	1
Vigil	29.5359	0
Placebo	26.8747	1
Placebo	41.3963	1
Vigil	34.0698	0
Vigil	10.6776	0
Placebo	11.1704	0
Vigil	40.0493	0
Vigil	24.9692	1
Placebo	30.5216	0

## Sheet: Figure 5D
Treatment.Group	RFS	Event
Vigil	10.6448	1
Placebo	3.54825	1
Vigil	40.1807	0
Placebo	5.58522	1
Vigil	29.2731	0
Placebo	2.98973	1
Placebo	11.269	1
Vigil	21.1253	1
Vigil	10.5791	0
Placebo	5.58522	1
Vigil	10.4805	0
Vigil	1.97125	0
Placebo	5.02669	0

## Sheet: Figure 5E
Treatment.Group	OS	Event
Placebo	15.3101	0
Placebo	35.4168	0
Vigil	35.5811	1
Placebo	31.9014	1
Vigil	41.462	0
Placebo	39.7864	0
Vigil	39.1622	0
Placebo	3.12115	1
Vigil	31.6386	0
Placebo	26.2505	0
Placebo	19.8439	0
Vigil	44.2218	0
Placebo	46.7515	0
Placebo	31.1786	1
Vigil	34.6283	0
Placebo	29.7659	0
Vigil	42.5791	0
Vigil	18.8912	0
Vigil	18.6283	0
Vigil	31.9014	0
Vigil	13.8645	0
Placebo	11.2361	1
Placebo	29.0103	0
Vigil	15.5072	0
Placebo	48.7228	1
Placebo	44.9446	0

## Sheet: Figure 5F
Treatment.Group	RFS	Event
Placebo	6.96509	0
Placebo	10.3819	0
Vigil	13.6674	1
Placebo	31.9014	1
Vigil	7.42505	0
Placebo	7.85216	1
Vigil	13.3717	0
Placebo	1.47844	1
Vigil	31.5729	0
Placebo	8.67351	0
Placebo	19.8439	1
Vigil	43.8604	0
Placebo	14.7515	1
Placebo	5.78234	1
Vigil	31.4743	0
Placebo	3.25257	0
Vigil	18.694	0
Vigil	11.4661	1
Vigil	18.5955	0
Vigil	18.694	1
Vigil	3.02259	0
Placebo	8.04928	1
Placebo	8.08214	1
Vigil	5.55236	0
Placebo	2.69405	1
Placebo	11.7947	1
